# Supplementary material for: Hip abduction angle after open-wedge high tibial osteotomy is associated with the timed up & go test and recurrence of varus alignment
Source: Sci Rep. 2023 Apr 29;13:7047. doi: 10.1038/s41598-023-33481-9 (PMC10148799; doi:10.1038/s41598-023-33481-9)
Supplement: Supplementary file 1 — Supplementary Information 1. [file 41598_2023_33481_MOESM1_ESM.xlsx]

## Sheet: OWHTO
ID	性別男０女１	年齢	身長	体重	BMI	左0右1	手術日	術中矯正角度	Pre JKOM-1 VAS for	Pre JKOM-2 Pain and stiffness	Pre JKOM-3 ADL	Pre JOKOM-4 Activities	Pre JKOM-5 Health condition	Pre JKOM-Total	Pre KOOS- Symptom	Pre KOOS- Pain	Pre KOOS- ADL	Pre KOOS- Sports	Pre KOOS- QOL	Pre KSS Total	Pre TUG	Pre SLS	Pre Quad	Pre Ham	Pre-HAA	Pre-HKA	Pre-FTA	Pre-WBLR	Pre-JSW	Pre-PTS	Pre-Insall index	Pre-CDI	Pre-MPTA	Pre-LDFA	Pre-LDTA	Pre-JLCA	Pre-KJLO	Pre-AJLO	１M評価日	HAA	１Y評価日	HAA	２年評価日	2年 JKOM-1 VAS for	2年 JKOM-2 Pain and stiffness	2年 JKOM-3 ADL	2年 JOKOM-4 Activities	2年 JKOM-5 Health condition	2年 JKOM-Total
1	1	62	152.9	66	28.2312	0	2018.10.04	9	37	11	10	5	4	30	53.6	55.6	76.5	50	31.3	67	7.07	8.49	107	50.7	1.6	-7.3	180	18.3	2.7	2.4	0.9	0.78	83.9	90.5	89.4	0.6	0.8	4.9	2018.11.14	-3.3	2019.09.17	4.3	2020.10.06	22	7	8	7	3	25
2	0	41	170	80	27.6817	0	2016.02.04	12	65	18	11	6	0	35	32.1	36.1	69.1	45	25	60	9.25	30	75.3	32.9	5.6	-8.1	181	12.6	3.4	2.7	1.02	0.92	84.8	92.5	91.4	0.4	0	6.5	2016.03.07	0.4	2017.02.08	0.5	2018.02.07	13	8	8	2	1	19
3	1	74	153	50.3	21.4875	0	2017.11.16	11	55	14	13	5	4	36	50	47.2	54.4	10	37.5	70	10.19	30	123.7	41.2	-1.4	-11.4	182	0	3.6	7.6	1.2	0.87	85.6	91.2	89.2	4.6	7.1	9.5	2017.12.18	0.1	2018.12.19	-2.1	2019.11.19	0	0	8	0	3	11
4	1	76	148	66	30.1315	0	2019.02.25	13	19	9	6	3	2	20	89.3	61.1	83.8	80	43.8	73	8.09	30	81.5	40	7.5	-8.3	183	20.6	3.4	11.6	1.06	0.63	83.7	87.3	93.1	4.3	-0.5	3.7	2019.04.01	-4.8	2020.02.25	-5	2021.03.09	0	4	3	4	0	11
5	1	59	152	49	21.2084	1	2015.01.29	12	53	7	4	11	4	25	78.6	88.9	88.2	40	12.5	62	11.38	30	125	50	-4.1	-5.1	180	26.6	3	13.4	1.2	0.67	87.2	87	86.8	2.9	4.1	6.2	2015.03.01	-1.8	2016.01.27	2.1	2017.02.01	7	3	0	5	2	10
6	0	67	165	70	25.7117	0	2014.11.17	17	50	18	19	6	5	48	57.1	19.4	47.1	15	37.5	67	11.75	8.87	112.7	7	3.2	-8.9	184	10.4	0	11.7	0.85	0.78	84.6	88.2	95.3	4.3	2.9	9.6	2014.12.15	-3.3	2015.11.11	2.4	2016.11.16	16	9	7	3	1	20
7	1	72	153	49	20.9321	0	2019.05.27	9	77	17	13	17	6	53	39.3	30.6	60.3	15	18.8	61	11.36	30	118.8	50	4.9	-7.9	181	19	3.8	2.8	0.94	0.77	85.4	89.6	93.3	2.5	-0.7	4.2	2019.07.02	2.4	2020.05.26	-1.6	2021.05.19	90	7	4	1	2	14
8	1	52	166	84	30.4834	1	2016.08.04	12	62	20	16	9	2	47	71.4	38.9	73.5	40	37.5	62	12.66	2.77	83.5	38.8	2.2	-6.4	183	18.7	1.7	2.6	1.2	0.93	82.1	84.9	96.1	7.8	0.8	10.7	2016.09.05	0.2	2017.08.02	-1.7	2018.08.06	2	5	8	5	1	19
9	1	52	166	84	30.4834	0	2017.11.13	11	25	13	14	4	2	33	85.7	77.8	67.6	40	43.8	68	7.49	11.68	95.3	56.5	7.9	-4.7	181	27.9	2	0.6	1.06	0.96	83.1	87.4	83.4	3.9	-10.2	9.2	2017.12.11	-0.8	2018.11.14	-1.4	2020.01.27	5	14	14	5	3	36
10	1	75	153	53.5	22.8545	0	2016.08.04	13	36	14	5	6	5	30	57.1	44.4	77.9	50	37.5	67	10.61	30	118.5	51.9	0.6	-7.1	182	20.6	0	2.6	0.99	0.67	88	91.8	97.1	4.6	6.4	11.2	2016.09.05	4.8	2017.08.02	4.8	2018.08.01	6	2	0	0	1	3
11	1	64	148.1	65.7	29.954	0	2018.11.15	12	86	25	20	7	2	54	60.7	44.4	70.6	50	50	69	10.02	30	89.4	63.3	5.4	-9	181	10.1	0.2	3.3	1.12	0.88	86.3	91.3	91.9	6.4	0.9	3	2018.12.06	1.7	2019.11.13	-0.9	2020.11.13	2	4	3	0	0	7
12	1	51	160	80	31.25	0	2016.02.22	15	59	19	13	14	5	51	57.1	58.3	69.1	45	37.5	68	9.24	9.25	120.3	30.4	3.1	-9.3	183	4.9	1.8	8.8	0.99	1	87.7	89.3	93.6	2.4	-0.5	14.7	2016.03.23	0.6	2017.02.15	-0.8	2018.02.21	11	4	1	4	3	12
13	1	59	151	50	21.9289	0	2016.10.31	17	80	20	13	10	4	47	35.7	52.8	58.8	35	25	75	8	30	100	45	4.9	-11	184	4.3	0	1.8	0.99	0.73	88.1	91.1	95.8	7.1	5.8	10.6	2016.11.30	-9.2	2017.11.01	3.7	2018.10.29	0	2	3	1	2	8
14	1	55	163	67	25.2174	0	2016.03.31	11	28	6	12	6	4	28	82.1	69.4	79.4	50	18.8	73	8.38	30	103	29.9	1.6	-2.5	179	19.7	2.8	6.6	1.1	1	83.4	88.7	98.4	1.7	-0.4	15.9	2016.05.02	-3.8	2017.03.22	2.6	2018.03.07	13	1	2	1	2	6
15	1	68	152	51.3	22.2039	1	2015.11.19	21	19	8	6	1	2	17	89.3	83.3	82.4	60	62.5	71	9.89	30	129	50.9	2.3	-14.6	186	-17.4	4.3	12.1	0.86	1.05	78.9	88.1	86.8	3.5	2.1	10.7	2015.12.21	0.3	2016.11.14	0.6	2017.11.20	12	4	3	0	0	7
16	1	63	151.5	57.5	25.052	1	2017.11.27	11	99	26	19	6	3	54	53.6	11.1	41.2	25	25	75	9.85	30	34.8	20.9	-3.6	-5.4	180	24.1	3	2.1	1	1.14	84.8	84.6	87.4	3.1	0.2	4.6	2017.12.27	1.4	2018.11.21	-2.8	2019.11.25	0	0	0	0	0	0
17	1	64	151.5	57.5	25.052	1	2018.05.14	9	90	27	25	14	4	70	53.6	25	45.6	0	37.5	75	13.58	4.69	134.6	80.8	3.4	-5.3	183	18.2	3.2	2.7	0.87	0.89	85.8	85.7	90.1	2.4	-2.3	4.9	2018.06.20	2.4	2019.05.27	1.6	2020.05.25	0	0	0	0	0	0
18	0	52	155	52	21.6441	0	2014.01.30	11	88	17	17	6	4	44	60.7	36.1	44.1	5	6.3	73	7.43	30	94.2	32.6	-3.8	-5.8	182	25.3	1.2	10.9	1.09	0.78	83.9	86.4	91.2	4.6	3.3	6	2014.03.12	-7.7	2015.01.21	-4.8	2016.02.03	24	5	4	4	2	15
19	1	53	155	55	22.8928	1	2015.06.04	15	64	10	10	4	3	27	82.1	61.1	77.9	45	37.5	73	7.43	30	158.5	62.3	1.3	-6.8	182	16.7	2	7	1.07	0.74	84.6	87.7	88.3	1.3	3.1	4.1	2015.07.06	-1.9	2016.06.29	0.7	2017.06.07	33	7	5	4	3	19
20	1	62	165	66	24.2424	1	2014.04.10	17	94	24	24	16	6	70	21.4	30.6	41.2	20	6.3	65	10.91	10.56	170	72	-2.4	-7.1	183	14.8	0	2.4	1.28	0.77	84.5	87	88.4	4.5	-1.2	3.3	2014.06.04	-1.3	2015.05.13	-0.7	2016.04.19	11	8	7	4	2	21
21	1	49	156.1	78.9	32.3796	0	2019.05.13	12	88	27	22	18	6	73	14.3	22.2	35.3	10	18.8	49	10.19	30	83.8	52.5	6.4	-6.6	181	30.6	0.2	5.3	1.18	0.9	85	89.7	90.2	4.3	-4	2	2019.06.19	4.5	2020.05.18	0.2	2021.05.18	6	8	2	1	2	13
22	1	40	152.2	59.3	25.5991	0	2016.12.08	12	55	10	2	4	3	19	71.4	77.8	80.9	50	12.5	66	8.26	30	122	45.8	1.5	-4.7	181	29.2	3.6	5.7	1.09	0.88	88.5	87.3	87.7	1.4	0.4	1	2017.02.13	-0.6	2017.12.13	-1.8	2018.12.12	8	5	3	2	2	12
23	1	66	153.1	57	24.3178	1	2017.10.05	11	56	13	16	13	1	43	75	47.2	47.1	20	37.5	55	15.11	12.08	61.8	29.1	0.2	-6.5	180	22	4.8	11.8	1.22	0.97	87.9	87.3	86.5	0.7	-0.3	1.9	2017.11.08	1.2	2018.09.26	-0.1	2019.10.08	18	8	6	3	3	20
24	1	58	161.5	57	21.8539	0	2018.11.12	6	32	13	6	4	5	28	64.3	55.6	85.3	30	25	80	9.89	30	108.8	43.9	-0.9	1.1	177	46.5	4	2.1	0.93	0.84	86.3	83.9	91.1	1	0.8	2.1	2018.12.17	-4.1	2019.11.12	0.2	2020.11.17	0	0	0	0	1	1
25	1	67	149	60	27.0258	1	2015.07.06	12	77	23	16	5	3	47	39.3	27.8	55.9	0	37.5	52	17.3	20.59	45.8	23.7	1.1	-9.3	178	2.9	0	2.5	1.01	0.84	85.5	89.8	92.8	6.9	-0.7	8.8	2015.08.17	-3.3	2016.07.06	0.2	2017.07.24	10	7	4	3	1	15
26	1	68	149	60	27.0258	0	2016.07.25	17	70	14	12	4	0	30	57.1	55.6	79.4	25	37.5	63	11.58	30	86.7	31.7	2.2	-11.9	183	0	0.2	0.5	0.95	0.71	87.7	90.1	91.7	6.8	4.7	10.5	2016.08.31	2	2017.07.24	-3.1	2018.07.11	10	4	2	4	1	11
27	1	55	152.4	62.2	26.7806	0	2019.08.19	12	75	17	16	9	3	45	14.3	30.6	61.8	20	31.3	51	6.52	8.52	78.7	67.2	4.6	-9.1	186	10	1.5	0.5	0.84	0.63	82	88	93.8	3.4	-3.3	8.4	2019.09.24	-2.1	2020.08.24	-3	2021.08.26	13	0	1	4	1	6
28	1	61	154.1	69.5	29.2671	1	2016.07.04	15	83	20	16	6	5	47	39.3	47.2	66.2	30	31.3	65	12.08	12.82	77.9	32.4	0.1	-7.7	183	19.7	0	4.8	0.82	0.89	82.7	85	89.6	5.5	-0.2	9.1	2016.08.03	-3.4	2017.07.05	-3.3	2018.07.04	16	4	2	4	1	11
29	0	55	175	88	28.7347	0	2018.02.05	9	97	20	10	3	5	38	92.9	52.8	72.1	25	31.3	68	8.71	30	62.2	45.6	3.8	-6.1	181	30.7	2.6	3.9	0.78	0.82	85.6	90.4	91.4	2	0.9	4.1	2018.03.07	-1.2	2019.02.06	2.6	2020.02.04	1	0	3	1	1	5
30	1	65	157.5	55	22.1718	1	2015.09.14	9	60	22	27	20	6	75	50	44.4	42.6	0	6.3	70	15.92	2.84	114.5	16.4	-1.9	-4.6	180	25.8	2.9	9.9	1.02	0.88	84.3	87.7	91.7	0.7	0.6	8	2015.10.19	-2.9	2016.10.05	-0.6	2017.09.25	0	0	0	2	0	2
31	1	63	153	60	25.6312	0	2015.05.25	14	85	26	22	20	8	76	35.7	41.7	42.6	10	25	65	8.05	6.75	79.4	31.7	3.3	-10.4	185	0	0	12.9	1.09	0.41	82.2	87.9	91.5	2.3	-1.5	8.9	2015.06.15	-5.6	2016.06.01	5.8	2017.07.03	11	5	9	2	4	20
32	1	66	153	60	25.6312	1	2017.03.27	14	81	31	29	19	8	87	35.7	25	42.6	5	6.3	63	8.09	13.07	107.9	42.9	-1.9	-6.2	182	18.3	3.2	4.8	0.76	0.63	86.4	88	91.2	1.9	0.3	10.1	2017.04.26	-3.4	2018.04.02	2.2	2019.04.24	50	24	26	18	5	73
33	1	55	164.6	75	27.6823	0	2019.01.10	6	11	17	11	3	4	35	46.4	38.9	72.1	30	37.5	61	11.88	30	50	143.4	3.6	-5.8	179	25.1	2.4	1.4	1.13	0.94	88.8	90.7	90.4	2.5	0.5	0.8	2019.02.06	-0.9	2020.01.06	-1.8	2021.01.13	18	6	1	0	1	8
34	0	65	167.7	75	26.6683	0	2019.04.25	12	6	3	2	3	2	10	85.7	86.1	94.1	85	87.5	53	7.96	30	236.5	81.1	2.2	-12.8	185	0	4.5	9.8	0.9	0.73	80.3	88.1	93.1	4.1	-1.1	10.8	2019.06.07	3.1	2020.04.15	1.3	2021.03.22	2	2	2	1	1	6
35	0	78	159	61	24.1288	0	2015.05.21	15.5	80	27	21	19	5	72	53.6	27.8	33.8	0	6.3	53	9.35	5.33	61.7	31.7	1.7	-10.2	183	9.9	2.2	4.9	1.17	0.89	84.3	88.5	89.2	3.1	2.7	5.9	2015.06.21	4.8	2016.07.20	0.2	2017.09.04	26	20	15	18	6	59
36	1	71	160.1	62	24.1885	0	2013.10.24	20	77	24	17	8	6	55	17.9	30.6	44.1	30	25	68	9.35	5.33	108.8	43.9	1.1	-12.8	184	-8.5	2	12.3	0.85	0.92	81.8	93.3	82.2	2	-0.6	4.1	2013.11.04	3.4	2014.07.09	-5.1	2015.10.28	78	20	24	9	4	57
37	0	54	176	77	24.858	1	2017.06.15	9	80	21	15	5	7	48	53.6	44.4	66.2	40	31.3	55	9.18	30	176.3	78.9	-1.8	-6.3	182	17.1	2.2	2	1.16	0.95	83.3	86.7	83.7	3	1	1.7	2017.08.02	-3.9	2018.06.11	-3.2	2019.06.17	7	4	2	1	0	7
38	1	70	163	80.5	30.2985	1	2019.08.22	8	69	13	20	17	5	55	39.3	66.7	61.8	10	43.8	70	10.46	30	76.3	66.3	2.1	-4.9	182	31	1.8	6.2	1.25	0.82	88.1	89.2	90.3	3.3	1.7	5.4	2019.09.09	-2	2020.08.03	-2.2	2021.07.29	17	7	8	5	4	24
39	1	77	154	63	26.5643	0	2019.04.15	13	54	13	12	20	2	47	50	52.8	72.1	5	31.3	60	9.82	3.47	85	36.7	2.5	7.3	179	17	3.9	3.7	1.09	0.98	84.1	90	88.4	3.4	-0.6	3	2019.05.22	-4	2020.04.20	-3.5	2021.05.18	0	0	12	4	2	18
40	1	54	160.2	50.6	19.7163	1	2015.05.18	10	84	23	16	9	3	52	46.4	22.2	48.5	25	18.8	70	10	30	75.9	27.8	-3.6	-5.6	180	26.9	4.2	8.5	0.93	0.81	88.9	89.8	96.6	1.4	2	14.7	2015.06.26	-1.6	2016.04.08	-2	2017.05.31	12	5	3	3	2	13
41	0	57	161	80.7	31.1331	1	2013.10.03	20	60	17	22	16	7	62	60.7	55.6	58.8	35	18.8	69	10	30	95.3	56.5	8.6	-17.9	187	-12.2	2.8	9.2	0.96	0.74	80.2	87.3	93.7	3.1	0.9	14.5	2013.12.01	2.7	2014.10.03	3	2015.10.07	34	8	10	6	2	26
42	0	68	167.8	99.8	35.4443	0	2018.10.29	10	97	21	21	13	4	59	60.7	27.8	50	15	18.8	68	9.71	16.81	68.7	59.5	0.2	-8.7	183	17.9	4.5	8.4	0.85	0.97	84.2	90.2	91.4	2.3	-3.2	8.5	2018.12.05	2.7	2019.10.05	3	2020.11.10	15	8	5	2	2	17
43	1	65	158	62	24.8358	1	2016.01.07	12	97	19	13	10	5	47	60.7	58.3	55.9	20	25	65	11.96	4.25	59.4	25	3.2	-6	178	20.4	2.6	8.5	1.23	0.73	88.2	89.1	88.4	1.7	1	1.5	2016.02.10	1.5	2017.01.16	2.2	2018.01.17	6	2	5	0	2	9
44	1	68	158	62	24.8358	0	2018.07.02	16	60	14	15	5	3	37	60.7	58.3	50	10	25	70	8.21	10	88.5	60.7	2.7	-10.1	183	8	2.4	6.9	1.03	0.77	86.8	92.1	95.9	3.2	4.6	14.5	2018.08.08	0.6	2019.07.08	1	2020.07.06	5	2	5	0	1	8
45	1	58	150	63	28	1	2018.03.22	13	50	21	16	10	4	51	64.3	38.9	52.9	40	50	70	18	8.76	170	72	4.8	-11.2	185	0	2.9	8.9	0.88	0.87	80.1	87.4	88.3	1.4	-1.7	7.7	2018.04.21	1.2	2019.04.17	2	2020.03.24	0	5	10	5	2	22
46	1	54	171	83	28.3848	0	2015.08.31	13	14	17	11	16	7	51	78.6	36.1	55.9	30	12.5	70	8.96	30	248.7	87.2	1.4	-7.7	179	7.9	4.4	6.6	0.97	0.96	83.5	88.1	91.5	0.4	-1.5	8.7	2015.09.30	1.2	2016.06.28	1.4	2017.08.30	5	7	3	10	6	26
47	1	54	171	83	28.3848	1	2016.08.26	16	58	17	16	17	6	56	75	47.2	58.8	20	12.5	70	8.5	30	242.2	97.6	2.5	-8.9	179	10.7	5	9.5	1.08	0.99	81.4	89.8	90.2	1.6	-1	11.5	2016.09.26	-6.1	2017.08.30	-5.2	2018.08.29	16	10	5	10	5	30
48	1	49	164	74	27.5134	0	2019.07.11	5	20	8	9	2	1	20	28.6	52.8	79.4	40	37.5	80	8.31	30	49.4	32.5	-0.2	-5.3	181	26.6	2.1	6.7	1.21	0.94	86.3	86.4	93.7	2.8	1.5	10.3	2019.08.19	-2.8	2020.07.07	-3.1	2021.07.29	2	1	2	4	0	7
49	0	62	158.5	76	30.2521	0	2016.01.29	17	52	13	10	8	3	44	50	33.3	61.8	10	25	48	6.14	14.37	107.7	33.3	1.3	-14	187	0	0	4.2	0.87	0.88	82.8	87.5	90.1	8.2	5.1	11.3	2016.03.07	0.6	2016.02.01	1.2	2018.02.19	28	16	11	10	3	40
50	1	71	145	55	26.1593	0	2019.05.30	12	84	21	14	2	5	42	64.3	50	66.2	30	18.8	69	14.92	4.72	94.4	46.3	0.3	-6.4	179	16.9	2.4	5	0.93	0.79	88	89.9	92	2.7	6.7	3.8	2019.07.22	7.6	2020.05.12	6.6	2021.06.07	50	10	9	3	2	24
51	1	66	154	59	24.8777	0	2015.02.05	15	8	12	5	1	0	18	42.9	77.8	85.3	30	25	59	14.92	4.72	173.3	65	-1.5	-7.4	181	18.9	2.6	5.8	1.12	0.89	87	90	90.5	2.6	4.2	4	2015.03.10	0.3	2016.01.21	0.2	2017.02.22	21	7	4	2	0	13
52	1	66	152.6	55.4	23.7903	1	2015.08.20	15	54	20	3	3	1	27	42.9	47.2	89.7	35	37.5	65	8.98	30	135.4	63.2	6	-11.1	182	10.3	0	6.6	1.27	0.88	83.8	90.4	89.9	4.9	3.6	4.3	2015.09.20	-2.1	2016.08.22	-2.1	2017.08.09	6	6	5	2	1	14
53	1	60	170.5	74	25.4556	1	2012.08.02	11	16	6	13	11	2	32	50	33.3	61.8	10	25	68	8.31	30	86.7	31.7	4.5	-5	183	10.1	1.8	10	1.13	1.08	85.6	90.6	88.7	2.5	4.2	1	2012.09.02	-5.5	2013.08.07	-5.3	2014.06.04	15	6	8	9	3	26
54	1	64	166	74.6	27.0721	0	2012.08.09	12	66	12	16	9	2	39	64.3	50	66.2	30	18.8	68	6.14	14.37	78.7	67.2	2.7	-4.2	182	17.2	2.3	8	0.83	0.88	84.3	87	88.3	2.8	-0.4	5.5	2012.09..09	-3.1	2013.8.19	-3	2014.08.06	0	0	0	1	0	1
55	0	29	154.6	80.5	33.6804	0	2012.06.02	9	79	6	2	2	3	13	42.9	77.8	85.3	30	25	58	14.92	4.72	77.9	32.4	4.8	-5.5	181	44.8	11.3	29	1.15	0.02	85.1	90	88.1	2.7	-1.2	4.5	2012.07.02	2.8	2013.8.26	2.5	2013.11.21	25	7	2	1	3	13
56	1	61	167	68	24.3824	0	2012.03.01	8	84	27	7	9	0	43	42.9	47.2	89.7	35	37.5	58	14.92	4.72	62.2	45.6	1.4	-6.7	186	0.7	19.5	7	1.09	1.01	81.3	88.1	90.3	2.9	0.5	3.3	2012.04.01	-5.7	2013.03.11	-5.4	2014.01.22	32	5	1	2	0	8
57	0	73	156.7	49.1	19.996	1	2013.10.31	15	61	6	12	0	0	18	71.4	77.8	80.9	40	25	66	8.98	30	114.5	16.4	-1	-11.5	184	0	1.8	7.6	1.34	0.98	82.7	89.8	91.1	3.7	6.8	12.4	2013.11.31	-5.3	2014.10.06	-5.1	2015.11.04	4	4	22	6	2	34
58	0	73	156.7	49.1	19.996	0	2014.11.06	17	37	9	10	5	0	24	78.6	83.3	73.5	5	37.5	66	8.76	4.48	108	60	2	-11	185	0	1.5	8.3	1.04	1.02	83.6	90	90.3	4.3	2.5	9.1	2014.12.10	-2.2	2015.11.04	-2.2	2016.10.26	17	6	23	17	4	50
59	1	47	162.8	67.3	25.3925	0	2015.09.10	11	17	9	6	4	5	24	71.4	77.8	89.7	55	43.8	61	8.83	30	80.6	25	3.8	-8.1	181	2.9	4	5.5	0.92	0.96	85.9	90.6	95.4	2.6	2.4	10.5	2015.10.21	-2.8	2016.09.14	-2.8	2017.09.06	2	3	4	1	1	9
60	0	56	164	80	29.7442	1	2012.02.10	10	85	27	15	10	5	57	71.4	77.8	89.7	55	43.8	61	8.76	4.48	50	143.4	3.8	-5.2	182	32.1	10.5	7	1.21	0.88	84	87.5	91.3	3.1	-0.3	3.3	2012/03.22	-2.8	2013.12.18	-3.3	2014.07.07	3	0	0	0	0	0
61	0	37	173.8	92.3	30.5564	1	2015.08.06	8	82	21	20	16	8	65	42.9	25	42.6	10	12.5	76	8.83	30	91.3	12	2.8	1	178	11.2	4.1	5.3	1.12	0.87	86.6	87.4	91.5	1.6	-5.2	3.9	2015.09.09	-4.9	2016.07.08	-5	2017.08.04	13	3	1	0	2	6
62	0	62	159.5	77.9	30.6208	0	2015.10.08	9	83	19	14	12	4	49	57.1	47.2	58.8	15	31.3	66	10.79	30	72.2	30.4	1.1	-3.7	182	24.7	1.5	8	1.07	0.88	86.3	87.9	94.2	3.1	0.9	10.9	2015.11.11	-4.2	2016.09.21	-4.2	2017.10.04	80	12	3	0	3	18
63	0	63	159.5	77.9	30.6208	1	2016.10.06	14	83	19	14	12	4	49	57.1	47.2	58.8	15	31.3	68	9.06	3.12	153.2	44.3	2.3	-4.8	182	19.9	3.2	5.5	0.98	0.92	86.1	87.5	96.2	2.9	0	11.3	2016.11.09	1.1	2017.10.04	1.2	2018.10.03	10	7	6	3	4	20
64	0	55	163	66	24.841	0	2016.02.18	13	31	21	12	5	3	41	50	44.4	70.6	25	6.3	70	9.71	30	208.2	53.4	3.9	-8.7	183	11.9	2.1	7	0.97	0.94	83	88.6	81.1	3.4	-0.3	-5.3	2016.03.16	3.3	2017.02.02	2.8	2018.01.24	0	3	2	5	2	12
65	1	38	158.5	95	37.8151	1	2016.06.09	13	47	18	13	10	4	45	67.9	63.9	61.8	30	6.3	70	10.17	5.47	100	31.6	-2.1	-3.8	180	26.5	0	10.7	1.22	0.93	87.5	87.2	88.9	4.7	4.5	5.7	2016.07.13	-5.1	2017.06.14	-4.3	2018.07.09	50	4	4	1	2	11
66	0	68	172	79.5	26.8726	0	2017.11.30	13	80	17	12	8	3	40	57.1	47.2	55.9	30	6.3	68	8.28	1.78	153.2	44.3	6.4	-7.6	186	9.8	1.8	1.1	0.79	0.93	81.3	87.1	91.1	1.7	-2.9	3.6	2017.12.27	1.5	2018.11.30	1.1	2019.12.03	60	11	9	3	6	29
67	0	69	171.3	80	27.2631	1	2018.12.03	13	80	17	12	8	3	40	57.1	47.2	55.9	30	6.3	68	9.58	11.6	165	97.5	2.6	-8.7	186	12.3	2.3	8.3	0.88	0.7	83.3	88.1	90.4	3.2	-3.6	5.3	2019.01.07	-1.2	2020.12.03	0.2	2020.12.07	12	2	1	6	0	9
68	1	54	155	54	22.4766	1	2018.06.07	15	82	17	12	6	4	39	42.9	38.9	66.2	15	25	67	8.66	30	101.8	77.2	5.3	-12.9	185	-6.6	1.4	7.3	1.08	0.86	80.2	90	96.1	2.3	-2.1	15.1	2018.07.09	2.5	2019.06.12	2.5	2020.06.09	6	1	1	0	1	3
69	0	64	165	69	25.3444	0	2018.07.12	9	25	19	9	14	8	50	60.7	47.2	72.1	25	12.5	67	8.92	30	170	80	5.1	-7.9	179	22.7	3.4	4.9	0.9	0.9	81.2	90.8	95.3	-1.9	-4.1	6.7	2018.08.22	2	2019.07.23	2.3	2020.07.13	0	1	2	0	0	3
70	1	58	163	80	30.1103	1	2018.09.13	9	50	15	14	12	6	47	85.7	38.9	57.4	10	12.5	71	13.9	19.1	72.6	39.3	0.7	-4.3	178	26.7	2.6	9.9	0.99	0.7	83.8	84.3	92.2	0.2	-1.9	2.2	2018.10.17	-2	2019.08.27	-2.1	2020.09.15	7	5	4	4	2	15
71	1	58	161.7	82	31.3613	0	2019.02.04	9	80	9	10	3	3	25	92.9	69.4	73.5	35	12.5	70	10.4	11.55	111.9	56	6.3	-11	184	0	3	10.4	0.97	0.8	83.7	90	89.4	0	-0.5	1.6	2019.03.11	2.2	2020.03.03	2.2	2021.02.02	2	1	3	4	1	9
72	1	47	158.3	64.6	25.7793	0	2019.03.07	4	70	16	9	5	4	34	28.6	41.7	52.9	10	25	74	8.32	30	34.8	40.9	0.9	-1.5	175	42.7	5.4	7.2	1.08	1.12	88.1	86.6	96.9	-1.7	0.5	5.7	2019.04.08	-1.2	2019.03.13	-1.3	2021.03.09	4	6	2	3	1	12
73	0	43	175.5	80	25.9738	1	2019.04.22	10	21	5	8	20	1	34	78.6	66.7	83.8	55	12.5	76	6.82	30	133.8	108.8	4.1	-7.7	179	20.2	4.8	6.3	0.91	0.64	82.6	88.7	93.1	3.2	-2.5	6.1	2019.05.27	-1.2	2020.07.20	-1.4	2021.05.27	82	6	5	12	6	30
74	0	61	161	72.3	27.8924	0	2019.07.04	10	76	13	1	5	5	24	57.1	50	70.6	30	6.3	69	8.07	30	146.6	124.5	2.7	-3.2	180	20.6	5.4	9.2	0.88	0.88	86.7	87.9	93.5	0.9	-2	1.8	2079.08.05	1.4	2020.07.01	2	2021.06.23	0	0	0	0	0	0
75	1	56	154	58	24.4561	0	2019.06.03	6	56	8	2	0	0	10	57.1	66.7	92.6	85	25	70	8.52	30	105	58.3	-2.7	-1.6	179	44	2.8	8	1.04	0.93	89	88.9	90.8	-0.8	2.5	3.8	2019.07.09	0.8	2020.06.08	0.9	2021.06.08	2	3	3	0	0	9
76	0	69	173	68	22.7204	0	2018.10.15	12	25	9	3	1	2	15	85.7	72.2	91.2	40	56.3	66	6.09	30	129	50.9	-1.5	-11.2	188	8	1.1	2	1.05	0.94	81.9	91.01	90.5	6.5	-2.44	3.3	2017.11.21	-0.6	2018.10.16	-0.6	2019.11.30	68	15	9	4	2	30
77	1	75	155	60	24.974	0	2019.04.09	11	75	21	20	15	6	62	42.9	30.6	36.8	15	25	70	11.26	6.25	34.8	20.9	6	-5	179	28	3	3.01	1.06	0.88	85.9	86.4	89.3	4.72	-3.53	2.2	2019.05.21	-1.46	2020.05.30	-1.7	2021.04.05	0	0	0	3	2	5
78	0	45	171.8	85.6	29.002	0	2015.09.15	10	65	8	0	1	0	9	92.9	75	100	95	62.5	66	6.2	30	134.6	80.8	4.5	-6.4	178	21.4	3.6	8.4	0.99	0.91	86.4	91.78	90.4	1.79	4.76	5.5	2015.10.20	-2.8	2016.09.13	-3.3	2017.09.19	0	0	0	0	0	0
79	0	70	151	61.7	27.0602	0	2014.02.14	11	71	15	14	3	1	33	53.6	44.4	58.8	25	31.3	66	11.26	6.25	94.2	32.6	2.7	-5.3	180	27.9	3	8.5	1.02	0.88	89	89.45	91.1	5.51	2.83	3.7	2014.03.14	-2.62	2015.02.17	-3.3	2016.02.16	11	4	0	3	1	8
80	0	67	155	55	22.8928	1	2013.05.21	11	50	11	7	2	2	22	53.6	44.4	58.8	25	31.3	66	6.2	30	79.4	31.7	4.8	-7.1	180	27.6	6	1.12	1.05	0.82	89.1	89.89	88	4.15	3.57	2.3	2013.06.21	-3.6	2014.05.18	-3.6	2015.05.19	22	13	7	5	6	31
81	1	66	154	62	26.1427	0	2018.04.10	10	30	4	5	1	0	10	96.4	94.4	88.2	40	37.5	67	11.8	1.4	107.9	42.9	1.4	-5.2	180	27	5	2.34	1	0.93	85.8	88.8	90	0.96	0.2	4.5	2018.05.15	3.4	2019.04.16	2.3	2020.05.30	6	1	0	4	1	6
82	1	72	159	62	24.5243	0	2017.05.30	13	80	25	35	19	6	85	46.4	25	48.5	35	12.5	64	12.93	0	50	143.4	-1	-6.5	182	7	0	0.8	1.12	0.73	87.9	88.73	90	8.7	4.8	3.2	2017.06.27	-3.5	2018.06.05	-3.5	2019.07.13	70	17	17	19	5	58
83	1	66	163	58	21.83	0	2011.11.22	10	98	34	27	14	6	81	78.6	30.6	73.5	25	25	68	12.93	0	236.5	81.1	2	-7.2	180	26.4	1.5	5.4	0.95	1.01	85.1	89.02	88.2	1.65	0.25	1.3	2011.12.22	-1.8	2012.11.11	-1.8	2014.01.14	8	2	2	2	3	9
84	1	63	162	76	28.959	1	2014.09.02	17	53	21	17	7	3	48	82.1	47.2	67.6	35	50	65	7.4	2.13	61.7	31.7	3.8	-6.5	183	0	3.7	9.5	1.07	0.95	78.6	89.23	91.3	3.27	-5.39	4.3	2014.10.07	0.87	2015.09.01	0.87	2016.10.04	0	0	0	2	0	2
85	1	64	162.5	76	28.7811	0	2015.10.06	9	86	25	26	13	2	66	67.9	16.7	39.7	10	18.8	65	7.5	1.45	108.8	43.9	3.8	-7.5	182	27.1	4.4	7	1.11	0.88	87.4	87.75	88	1.35	-7.68	3.4	2015.11.10	-4.1	2016.10.04	-4.1	2017.09.05	0	0	0	1	0	1
86	0	76	161	70	27.0051	0	2017.03.07	15	30	15	5	4	4	28	67.9	52.8	85.3	40	50	66	6.8	30	176.3	78.9	-2.1	-7	181	20	3.5	3.8	0.95	0.92	86.6	92.5	89	2.84	1.01	2.3	2017.04.25	-4.5	2018.03.13	-4.3	2019.03.05	46	10	9	9	6	34
87	0	77	161	70	27.0051	1	2018.05.15	13	13	6	2	2	2	12	85.7	83.3	94.1	75	56.3	66	6.3	30	170	72	6.4	-7.3	183	25	2.1	8.5	0.94	0.75	83.6	90.67	92.3	1.14	-2.25	4.5	2018.06.19	1.6	2019.05.21	1.8	2020.05.30	30	10	10	12	6	38
88	1	70	169	90	31.5115	0	2016.12.06	13	65	13	15	5	4	37	64.3	58.3	82.4	10	12.5	70	8.9	30	83.8	52.5	2.6	-7.5	183	22.3	2.3	6.4	0.96	0.88	86.9	87.27	90	3.57	0.23	5.5	2017.01.10	-2.1	2017.12.05	-2.2	2018.12.04	6	3	2	1	0	6
89	1	71	169	94.3	33.0171	1	2018.09.25	12	85	24	13	5	3	45	82.1	50	70.6	25	31.3	70	9.7	30	105	58.3	5.3	-7.5	179	36	5	6.6	0.96	0.95	85.2	86.7	91.1	1.7	-2.03	4	2018.10.30	2.2	2019.09.28	2.7	2020.11.28	27	5	2	3	1	11
90	1	68	158	64	25.6369	0	2016.05.24	13	56	15	16	14	6	51	57.1	50	66.2	40	18.8	70	6.4	19.9	129	50.9	5.1	-6.5	181	10.4	1.4	3.4	1.11	1.01	84.6	90.63	88	2.39	-2.9	3.2	2016.06.28	-2.7	2017.05.30	-3.3	2018.05.29	10	8	8	3	4	23
[truncated: 24 more columns]
